# Supplementary material for: Rare deleterious mutations of the gene EFR3A in autism spectrum disorders
Source: Mol Autism. 2014 Apr 29;5:31. doi: 10.1186/2040-2392-5-31 (PMC4032628; doi:10.1186/2040-2392-5-31)
Supplement: Additional file 4: Table S1 — Primers used for PCR and Sanger sequencing. [file 2040-2392-5-31-S4.xlsx]

## Sheet: Sheet1
Table S1. Primers used for PCR and Sanger sequencing
Forward primer (5'-3')	Forward primer sequence	Reverse primer (3'-5')	Reverse primer sequence	Size (bp)
CASK_1Fa	GATCCTCGCTCCATGGTC	CASK_1Ra	GAAGGACGAGAGGGGAAGAG	635
CASK_2F	CAGTCATTATTTGCCTTGAGC	CASK_2R	ATCATACCCTCTGCTTCCCC	525
CASK_3F	AAAGCTATAGTCAAAGATTTTAAAGGG	CASK_3R	TGCTGAAAGCATGAAGAGTAAC	499
CASK_4F	AACATAACCCTTAGCAGTAAATCAAC	CASK_4R	TCCCTGTAGCAAAGAGCAGC	306
CASK_5F	CCCATAAACTTTTGAGTCTGCC	CASK_5R	TTTTAGATTGCATGAACACTTCAG	488
CASK_6F	TGACAAATAATTCAAGCATCCAG	CASK_6R	ATGAAACACTGAGGTTGGGC	361
CASK_7F	GAGGTGGAGGAGTGGTGAG	CASK_7R	AAGACCTTTTCTCTGATGGGG	440
CASK_8F	TCCTTTTCTTAGAATGCAAGCC	CASK_8R	TTCACAGATGATGTGCAGGAAC	438
CASK_9F	AAAATCTCCAATCTAAAATTCAATCTG	CASK_9R	AAAACAATGGCCAGCATTAG	317
CASK_10F	CCCGATTAGTGTTATTCTGGTATATG	CASK_10R	TCCTTAGAATCCGTTGGAGG	420
CASK_11F	GGTGGCTCATGTAGTGGGC	CASK_11R	AACTACACACAAACAGCCAAGG	221
CASK_12F	CCTCTGAAAAATGAAGAGCACA	CASK_12R	TTGATGGATGATTTCCCACA	815
CASK_13F	CACTGAAATCATCAGCCTGC	CASK_13R	CTCCAGGGAAACTGCCTC	298
CASK_14F	GTTGCAGCCTTGTCATTTTG	CASK_14R	TCCCTGAAAAGCCACTTCAC	568
CASK_15F	AATTTGTCAGCCCCATGTCTAC	CASK_15R	GGTTTTTACACCCTGGAGGAAT	743
CASK_16F	CATGGAGCAATTTTGTGTGC	CASK_16R	GATGAATAAGAAACAATGGAGGC	533
CASK_17F	CCATCAAAACTGTGCCTTCC	CASK_17R	CCACACTGCTAAAGACAGGC	518
CASK_18F	GTGCTCTCAGATGGCTTGTG	CASK_18R	ACAGGCAGAAACAATTTCCC	288
CASK_19F	GAAATGGTTGTCAGACTGTGG	CASK_19R	TGTAGTAGCCTTGTATATCAGCAGAAG	289
CASK_20F	CTAAATGGCCTGGGTTTGAC	CASK_20R	CAAGCTCTCAATGCTCAAATG	344
CASK_21F	CACCATCTGATGTCCTGTTTG	CASK_21R	GTTTGGCTCGTAAAGGAAGG	437
CASK_22F	AACCAAAGAATAGCCTTTGTCC	CASK_22R	GGAGGTAGGGGTTTCTTAAAGG	427
CASK_23-24F	GGATGCCCCTGGTTCTAAA	CASK_23-24R	TTGATTGGGTTTAAAAAGTGGT	995
CASK_25F	GGGTGAGAACAGGGGATATG	CASK_25R	CGCCTCCATTACTGATACTTTTC	483
CASK_26F	CCAAGAGCTTGGAATTTTCAG	CASK_26R	AGCCTTGCTGCAAATGTAGAC	292
CASK_27F	TTTCTGACACTGGGATGAACA	CASK_27R	TCTAGGGACCATGACCTGCT	391
EFR3A_1Fb	GCAAAACGCACTGCAAGTTA	EFR3A_1Rb	GACACTTCCTGGCTCTGCTC	647
EFR3A_2F	GTTTGAACTTTGTATTTTATATAGCCC	EFR3A_2R	TAGACAAGCAAGCATGGGTC	365
EFR3A_3F	TCGTTTAATCCCCAATCCAG	EFR3A_3R	AAGCCACAGCATCTATTGGAG	405
EFR3A_4F	TTTGCATTTCTTTCTTTGGTG	EFR3A_4R	AGGGAATTTGCCTTTACCAGG	367
EFR3A_5F	AGATTTAGGGAAAGCACAGATTATG	EFR3A_5R	ATGGAAAGCCGTATTTCAGG	763
EFR3A_6F	TGCAGCACATCTCCATGTC	EFR3A_6R	GAATAATAATCTGTAGTCTGCTAAGCC	538
EFR3A_7F	GAGTGTATGATTCATTTTGGTGG	EFR3A_7R	TGAACCACTGGTCAAACACATC	492
EFR3A_8F	ATTGAAATCTTGCTTTTCTTTTAGG	EFR3A_8R	ATATCCTACAGCTTCCCACATC	299
EFR3A_9F	TGGTCATTTACGTGTCAGGTG	EFR3A_9R	GCCTGAAAATAATTGCATGAAC	394
EFR3A_10F	GTGAGTTGCTCATAAATGCCC	EFR3A_10R	CTCATGCTTGCTTGTTTTCG	544
EFR3A_11F	TTGTGAGGGATTGTTTTACCAC	EFR3A_11R	AAGCTGAAAATGATTCTAAAGGC	426
EFR3A_12F	GCATAGGACTGTTTGAGAGCC	EFR3A_12R	TTTCCTTTTCAGCTACTTATAGCCAC	760
EFR3A_13-14F	CTTTTCTCCAGGCTTCTGTCC	EFR3A_13-14R	GAATGTTACACTTGAGGGAGGC	858
EFR3A_15F	GGATTGTTCCCCAGTCAAGA	EFR3A_15R	CCTCCCTTTTAAAATTCATGTCC	698
EFR3A_16F	TTTTGTTAGCTTTCCAAACTACCTG	EFR3A_16R	TGTAGTTTCAGTTTACTGGCTGTAG	382
EFR3A_17F	AAACAAAACAAACTTTACATTTGGG	EFR3A_17R	ATCCATAATGTGCAGGCCC	427
EFR3A_18F	TGCAGAATGGTTAATATATGGGAC	EFR3A_18R	AGCATTTGAAAATGGCTGGG	470
EFR3A_19F	AAAAGTCCGAGAACACGCTG	EFR3A_19R	GACAGGCTTTGTATAAAGTTTCTTAGC	576
EFR3A_20F	TCACAGCTCAGACCCAACAC	EFR3A_20R	AATGATACATGTCTATAGAAGCCAAC	318
EFR3A_21F	AACTTTGGCCAGACCATACG	EFR3A_21R	CCTGTGTTCCGTTGATTTGA	748
EFR3A_22F	CCATGATTTTGCTGCAGGTAT	EFR3A_22R	CTGCAGGACAAAACGATTCA	666
EFR3A_23F	GTTTCCCATGCAGCCTTGTA	EFR3A_23R	ACCGAACAGTTTTGCAGTCC	736
aUsed KAPA2G Robust HotStart with Buffer A/5% DMSO/enhancer (Kapa Biosystems, Woburn, MA, USA) and Yale core facility difficult template sequencing protocol
bAdded 0.5M betaine
