# Supplementary material for: Rare deleterious mutations of the gene EFR3A in autism spectrum disorders
Source: Mol Autism. 2014 Apr 29;5:31. doi: 10.1186/2040-2392-5-31 (PMC4032628; doi:10.1186/2040-2392-5-31)
Supplement: Additional file 7: Table S2 — List of the genes in M12, M16, M2 and M3 and the subset of each which is included in the exon-array platform used by Kang et al. (2011). These subsets were used for the comparisons made in Figure 2D,E, and Additional file 17: Figure S7. [file 2040-2392-5-31-S7.xlsx]

## Sheet: Sheet1
Table S2. Module genes (M12 from Voineagu et al. (2011) and M16, M2, M3 from Parikshak et al. (2013)) which are included in the exon-array used in Kang et al. (2011) are in red
M12 (n=432) in array in red (n=356)	M16 (n=492) in array in red (n=385)	M2 (n=1042) in array in red (n=540)	Total M3 (n=996) in array in red (n=733)
A2BP1	ABHD12	5S_RRNA	AAAS
AARS	ABHD14A	ABCA11P	AATF
AARSD1	ABHD8	ABCC1	ABL1
ABCA5	ABI2	AC003682.1	ABT1
ABCB9	AC002055.4	AC004017.1	AC004014.4
ABCF2	AC009530.1	AC004223.1	AC005618.1
ABCF3	AC011484.1	AC004893.11	AC006026.13
ABCG4	AC016405.1	AC004941.5	AC006460.2
ABHD14A	AC024575.1	AC005014.5	AC008806.2
ABLIM2	AC068499.6	AC005534.6	AC009237.8
ABTB1	AC073548.1	AC005609.12	AC009487.4
ACHE	AC073610.1	AC005609.17	AC009487.5
ACOT7	AC073869.1	AC006026.9	AC011498.1
ACRV1	AC079776.7	AC006230.4	AC011533.1
ACTL6B	AC083862.6	AC006978.6	AC012314.8
ACTR1B	AC093323.3	AC007238.1	AC012435.1
ADARB1	AC093510.2	AC007256.5	AC015818.6
ADCY1	ACOT7	AC007679.3	AC021224.1
ADPRHL1	ACSL4	AC009113.1	AC023468.2
AFTIPHILIN	ACTR10	AC009487.6	AC026166.1
AGPAT7	ACTR2	AC009505.2	AC026703.1
AHI1	ADAM23	AC010296.1	AC064850.4
ALS2	AF011889.5	AC010336.1	AC083873.4
ANKRD29	AF196779.12	AC010620.1	AC083949.1
ANKRD34	AGK	AC010729.1	AC092535.2
ANXA6	AKAP11	AC011477.2	AC100775.1
AP2A1	AKAP6	AC012358.8	AC103801.2
AP2A2	AL138968.1	AC012513.6	AC104698.1
AP2M1	AMN1	AC012645.1	AC115618.1
AP2S1	AMPD2	AC015933.2	AC125238.2
AP3B2	ANKRD13D	AC019221.4	AC126544.1
APBA2	ANKRD34A	AC020910.2	AC135050.1
APBA2BP	AP2M1	AC021021.1	ACLY
APBB3	AP3B2	AC026271.1	ACTBP12
APRIN	APBB1	AC026271.4	ACTG1
APXL	APLP1	AC037445.1	ACTG1P4
ARHGEF11	APP	AC069278.1	ACTL6A
ARL3	ARF3	AC073046.25	ACVR2B
ASB13	ARHGAP32	AC073343.9	ADM2
ASNS	ARHGEF7	AC074117.10	AF013593.1
ATG16L1	ARHGEF9	AC079767.2	AIMP1
ATP13A2	ARL15	AC083884.8	AKT1
ATP1A1	ARL4C	AC087289.1	AKT3
ATP2B2	ARL6	AC087491.2	AL034548.2
ATP2B3	ARL6IP1	AC090945.1	AL353997.7
ATP6V0A1	ARL6IP5	AC090984.1	AL391152.1
ATP6V1B2	ARPC3P5	AC092295.5	AL593851.1
ATP6V1E1	ASPHD2	AC092329.1	AL645728.2
ATPAF1	ASTN1	AC092835.2	ALDH18A1
B4GALT6	ATG5	AC104113.3	ALKBH1
BAIAP2	ATL1	AC109828.1	ALMS1
BBS7	ATP13A2	AC110619.1	ALPK1
BCL7B	ATP1A1OS	AC110619.2	ALX3
BM88	ATP1A3	AC114877.3	AMOTL1
BPY2IP1	ATP2B1	AC115115.2	ANKRD5
BSCL2	ATP2B3	AC116904.1	ANKS1A
BTRC	ATP2C1	AC121334.1	ANP32A
C10orf35	ATP6AP1	AC125494.1	ANP32AP1
C12orf43	ATP6V0A1	AC126544.2	ANP32C
C13orf7	ATP6V0C	AC126775.1	ANTXR2
C16orf45	ATP6V0D1	AC127496.3	AP3M1
C19orf4	ATP6V0E2	AC134943.1	APEX1
C1orf142	ATP6V1A	AC139887.4	APH1A
C1QDC1	ATP6V1B2	ACER2	APOM
C20orf100	ATP6V1D	ACOX3	AQR
C20orf39	ATP6V1H	ACTG1P10	ARF6
C2orf17	ATP8A1	ACTR3P2	ARHGAP11A
C2orf30	ATRNL1	ACTR8	ARID1B
C3orf15	ATXN1	ADAMTS10	ARID2
C3orf39	BAG4	ADAT1	ARL13B
C5orf16	BBS7	ADNP	ARL2BP
C6orf136	BCL2L10	AF186192.2	ARL5B
C6orf142	BEND6	AHCTF1	ARRDC3
C6orf190	BEX2	AHDC1	ASF1A
C9orf45	BTBD1	AK3P3	ATAD2B
C9orf91	BTBD10	AKAP1	ATP5G2P4
CABLES2	BTRC	AKAP8	AUTS2
CABP1	C11ORF41	AKAP9	AXIN1
CACNA2D2	C12ORF24	AL139044.1	BAG6
CACNA2D3	C12ORF68	AL158032.1	BARD1
CACNB1	C14ORF79	AL355149.1	BAZ1A
CACNG2	C1ORF216	AL391421.1	BAZ2A
CADPS	C2CD2L	AL589642.1	BBS9
CADPS2	C2CD4C	ALDH1L2	BCL11A
CAMK1D	C2ORF69	ALKBH8	BCL11B
CAMK1G	C3ORF33	ALOXE3	BCLAF1
CAMK2B	C5ORF22	AMMECR1L	BCOR
CAMK2G	C6ORF228	ANKRD13B	BEND5
CAMKV	C7ORF41	ANKRD16	BFAR
CAMTA1	C9ORF125	ANKRD17	BICD1
CAND2	CACNB1	ANKRD36BP1	BOD1
CAP2	CACNB3	ANKRD45	BOP1
CASC1	CACNG3	ANKRD49	BRAP
CCKBR	CADM3	ANO8	BRI3
CD99L2	CALM1	ANP32D	BRMS1
CDH12	CALM3	AP000322.53	BRWD3
CDH18	CAMKK2	AP001065.15	BTBD7
CDH22	CAP2	AP001432.11	BUB3
CDK5	CCDC106	APC2	BX842568.2
CDK5R2	CCDC56	ARHGAP35	BYSL
CDR2	CCDC6	ARHGAP39	C10ORF26
CELSR2	CDH13	ARHGEF10L	C10ORF47
CHGA	CDK20	ARHGEF11	C12ORF11
CHRM1	CDKN2D	ARHGEF18	C12ORF32
CKMT1A	CEP68	ARHGEF7-AS2	C14ORF109
CKMT1B	CES5A	ARID1A	C14ORF118
CLCN6	CHAC1	ARID3B	C14ORF135
CLIPR-59	CHMP5	ASPRV1	C14ORF21
CLSTN1	CHPF	ASXL3	C14ORF23
CNTNAP1	CHST2	ATCAY	C14ORF93
CNTNAP2	CLIP3	ATF7IP	C15ORF38
COPG	CLPTM1	ATN1	C17ORF103
CORO2A	CLSTN1	ATRIP	C17ORF62
CPLX1	CLSTN3	ATRX	C18ORF10
CPNE4	CLTB	ATXN2L	C19ORF29
CPNE5	CLTC	ATXN7L1	C19ORF47
CPSF3L	CNKSR2	AZU1	C19ORF48
CS	CNST	B4GALNT4	C1ORF55
CSS3	CNTN1	BAIAP2L1	C1ORF9
CTPS	COMMD7	BAZ1B	C2CD3
CUL3	COMMD9	BCL9	C2ORF44
CYB561	CORO1A	BCL9L	C2ORF67
CYP2E1	CPE	BCORL1	C6ORF64
CYP4X1	CRBN	BICD2	C8ORF82
D4S234E	CRY2	BIRC6	C9ORF30
DCTN1	CTA-134P22.2	BMPR1APS1	C9ORF7
DDX24	CTD-2183H9.3	BPTF	CA12
DEPDC5	CYB5D2	BRCC3	CABP7
DHDDS	CYB5R1	BRD4	CAD
DHPS	CYP4X1	BRPF1	CADM1
DIRAS1	DACT3	BTAF1	CAPRIN1
DLG3	DBC1	BTN3A1	CASC3
DLGAP2	DCLK1	BX284668.1	CASP8AP2
DNM1	DCTN1	BX322557.10	CBL
DOC2A	DDX24	C10ORF12	CBLB
DOPEY1	DEAF1	C11ORF30	CBS
DPP10	DLG2	C11ORF61	CBX1
DPP6	DLG3	C12ORF35	CBX2
DRD1IP	DLG4	C12ORF51	CBX5
DSCR1L1	DLGAP1	C14ORF102	CBX8
EEF1A2	DMWD	C14ORF37	CCDC101
EGFL9	DMXL2	C15ORF29	CCDC71
ELAVL4	DNAJA2	C16ORF87	CCNT1
ELOVL4	DNAJC30	C17ORF56	CCNT2
ENO2	DNAJC5	C17ORF63	CD2BP2
ENTPD6	DNAJC6	C17ORF65	CDC34
EPB41L1	DNM1L	C17ORF85	CDCA4
EPGN	DSTN	C19ORF29-AS1	CDH2
EPHB6	DUSP22	C19ORF44	CDH24
EPM2AIP1	DUSP23	C19ORF6	CDK12
ESRRG	DUSP8	C19ORF68	CDK4
ETNK2	DZIP3	C20ORF11	CDK5RAP2
F12	EEF1A2	C20ORF112	CDKAL1
F8A1	EFHA2	C20ORF94	CDKN1B
FAM79A	EIF4A2	C22ORF39	CDKN2AIP
FAM81A	EIF4E	C2ORF16	CDV3
FARSLA	ELOVL4	C3ORF19	CEBPG
FBXL15	ENO2	C3ORF70	CEBPZ
FBXO33	ENOPH1	C3ORF78	CENPB
FBXW7	ENTPD4	C4ORF10	CENPH
FGF9	EPB41L1	C4ORF39	CENPV
FHL2	EPN2	C4ORF42	CEP41
FIBP	EPT1	C5ORF25	CEP63
FLJ10925	ERC2	C5ORF42	CEP85
FLJ21125	EXOC6	C5ORF51	CEP97
FLRT3	FAM102B	C6ORF124	CERS4
FRMPD4	FAM134A	C6ORF3	CHAF1A
GABRD	FAM169A	C6ORF81	CHD4
GABRG2	FAM188A	C7ORF51	CHD9
GAL3ST3	FAM204A	C9ORF37	CHRNA5
GALNT9	FAM8A1	CABLES2	CHST10
GDAP1L1	FAR2	CACNG7	CHTF8
GFRA2	FBXL17	CALR3	CIDEB
GGA3	FBXL2	CBFA2T2	CISH
GLCE	FBXO28	CBFA2T3	CKAP4
GLS	FBXO34	CCDC120	CLP1
GLS2	FBXW11	CCDC82	CNOT1
GOT2	FBXW7	CCDC97	CNOT6L
GPI	FGF12	CD101	COBRA1
GPR162	FKBP1A	CDC2L1	COG4
GRM8	FKBP1C	CDK13	COPB1
GRSF1	FN3K	CDR1	CORO1B
HAPLN4	GABBR1	CDR2L	CORO1C
HERC1	GABRA5	CDRT4	COX15
HK1	GALNT14	CELF1	CPSF1
HMG20A	GALNT8	CELF3	CPSF2
HPS6	GAP43	CENPBD1	CPSF3
HSDL1	GARS	CEP120	CREB1
HSMPP8	GAS7	CEP89	CRKL
HSPA12A	GDAP1	CHAMP1	CRNKL1
ICA1	GIT1	CHD3	CRYGD
IDH3A	GLRB	CISD3	CSNK1G1
IDH3G	GLS	CIZ1	CSTF1
IFT122	GLYR1	CLEC16A	CSTF2
IGFBP6	GNAQ	CLIP2	CTA-332P12.2
INA	GPI	CLK3	CTB-14A14.2
INPP4B	GPR137C	CLMP	CTBP2
IQSEC1	GPRASP2	CLUAP1	CTC-203F4.1
IRXL1	GRINA	CMTM1	CTC-358I24.1
ITPR1	GRM1	CNOT3	CTC-820M8.1
KA21	GSK3A	CNOT6	CTCF
KALRN	GSR	COG3	CTD-2024P10.1
KCNIP4	HECTD2	COG8	CTD-2316B1.1
KCNS2	HGSNAT	COPG2	CTD-2331H7.1
KIAA0090	HK1	CORO2A	CTD-2341D24.1
KIAA0232	HNRNPH2	CORO2B	CTD-2552B11.2
KIAA0274	HOMER1	COX10-AS1	CTD-2576F9.1
KIAA0284	HS3ST2	CR786580.1	CTDSPL2
KIAA0513	HSBP1	CRAMP1L	CTNNBL1
KIAA0690	HSD11B1L	CREBBP	CUL4B
KIAA1324	HSP90AB1	CSGALNACT2	CUL7
KIAA1543	HSP90AB2P	CSNK1D	DAXX
KIAA1698	HSP90AB3P	CSNK2A1P	DAZAP1
KIAA1787	HSPA8P1	CSNK2A2	DBN1
KIAA1797	HYAL3	CSRP2	DCAF12
KIF17	IFNGR2	CTA-250D10.19	DCAF13
KIFAP3	IGSF8	CTA-85E5.10	DCAF15
KLC2	INPP4A	CTB-118N6.3	DCAF5
KLHDC3	INPP5F	CTC1	DCAF7
KNS2	INPP5J	CTC-241N9.1	DCC
LASS6	ITFG1	CTC-250P20.2	DCP1A
LCMT1	JPH4	CTC-293A9.2	DDOST
LDB2	KCNK3	CTC-303L1.1	DDX20
LGALS8	KHK	CTC-459M5.2	DDX21
LMO7	KIAA0368	CTD-2013N24.2	DDX23
LNX1	KIAA1467	CTD-2089O24.1	DDX39A
LOC339344	KIAA1737	CTD-2140B24.4	DDX6
LOC387856	KIF3A	CTD-2228K2.7	DET1
LOC399947	KLC1	CTD-2230M5.1	DGCR14
LOC400451	KLF10	CTD-2368P22.1	DHX15
LOC92691	LARP4B	CTD-2516K3.3	DHX35
LRFN2	LDB2	CTD-2653M23.2	DHX8
LRFN5	LHX6	CTIF	DHX9
LRRC20	LIN7B	CTTNBP2	DHX9P1
LRRC49	LINC00094	CWC22	DIDO1
LZTFL1	LINGO2	CWC25	DIP2B
MADD	LMBRD2	CWC27	DIS3L2
MAGEE1	LNX1	CXADRP2	DLL1
MAP2K5	LONRF2	CXCR5	DLL3
MAP3K9	LYPD6B	CXORF38	DNAAF2
MAPK1	MADD	CYB5D1	DNALI1
MAPK13	MAFB	CYP26A1	DNMT3A
MAPK8IP2	MAGEE1	DCAF16	DNTTIP1
MARK1	MAN2B2	DCHS1	DOCK7
MCF2	MAP1LC3B2	DCP1B	DPEP1
MCM4	MAP2K4	DDX46	DPF2
ME3	MAP7D2	DDX6P1	DPYSL4
MEN1	MAPK8IP1	DDX6P2	DTYMK
MFSD3	MAPRE2	DEM1	DUS3L
MGC2752	MAPRE3	DENND2C	DUSP4
MICAL2	MARCH1	DEPDC5	DVL2
MPP1	MBLAC2	DGCR8	DVL3
MRPS2	MEF2D	DHX16	EED
MTMR7	MGAT4B	DHX29	EEF1A1P11
MYCBP2	MGAT5B	DHX34	EEF1A1P5
MYOZ3	MGLL	DHX38	EEF2
NAPB	MIA	DISP2	EFNB1
NCALD	MLF2	DLK2	EFNB2
NCKIPSD	MOAP1	DNAJB7	EFTUD1
NDEL1	MORF4L1P1	DNASE1	EFTUD2
NDFIP1	MTCH1	DOC2B	EHMT1
NDRG4	MTMR7	DOT1L	EHMT2
NEFH	MTMR9	DROSHA	EIF2C1
NFYC	MTPN	DSCAM	EIF3B
NGEF	MTX2	DSCAML1	EIF3EP1
NIBP	MYO16	DSTNP1	EIF3FP3
NKRF	MYO5A	DUSP12	EIF4A1P2
NMNAT2	MYOM2	DYRK1B	EIF4A3
NOMO1	NAP1L3	E4F1	EIF4BP3
NOS2A	NAPA	EFNA2	EIF4BP6
NPM2	NAPG	EHMT2-AS1	EIF4BP7
NPTN	NARS	EIF2S3L	EIF4EBP1
NPTX1	NCDN	EIF3A	ELAVL1
NSF	NCS1	ELAVL3	ELMOD2
NUAK1	NDEL1	ENOX1	ELP2
NUDCD3	NDFIP1	EP300	EML4
OATL1	NDRG3	EP400	EMX1
OGDHL	NECAP1	EPB41L4A	ENAH
ORC5L	NEURL	EPB41L4A-AS1	EPHA7
OSBPL10	NGEF	EPC2	ERCC5
OSBPL3	NGRN	EPG5	ERCC8
OTUB1	NHP2L1	EPHB2	ERI1
OXR1	NKRF	EPS15L1	EXOC5
PAK1	NLK	ERCC4	EXT2
PAK3	NOMO2	ERN1	EZH2
PAM	NPY1R	ESCO1	FADD
PANK4	NRSN2	EXOSC6	FAM100B
PCSK1	NRXN1	FAM115A	FAM118A
PELI3	NRXN2	FAM115B	FAM129B
PEX14	NSF	FAM125B	FAM171A2
PFKP	NUDCD3	FAM155B	FAM181B
PGBD5	NUDT14	FAM171A1	FAM190A
PHF17	NUDT4	FAM184B	FAM200A
PHKG2	NUMBL	FAM18B2	FAM53B
PIB5PA	NUS1	FAM18B2-CDRT4	FAM60A
PIK4CA	OLFM1	FAM193A	FAM69B
PIN1	OLFM3	FAM193B	FAM76B
PIP3-E	OPA1	FAM201B	FAM89B
PISD	OSTM1	FAM208B	FANCC
PKM2	OTUB1	FAM20C	FANCE
PKNOX2	OTUD5	FAM22D	FANCF
PLCL2	PAFAH1B1	FBN3	FAT4
PNKD	PAK1	FBRS	FBL
PNMA6A	PARK2	FBXL19	FBLN1
POPDC3	PCDHA1	FBXO11	FBRSL1
PPAPDC3	PCDHA10	FBXO46	FBXL12
PPL	PCDHA11	FBXW2	FEM1C
PPME1	PCDHA12	FCHO1	FER
PPP1R3F	PCDHA13	FEM1A	FEZF2
PPP1R7	PCDHA2	FHDC1	FGF18
PPP2R5D	PCDHA3	FLG	FIZ1
PQLC1	PCDHA4	FMNL2	FKBP7
PRDM2	PCDHA5	FNBP1L	FOXN2
PREP	PCDHA6	FOXG1	FOXN3
PRKAG2	PCDHA7	FOXO3B	FOXO6
PRKCE	PCDHA8	FUBP1	FOXP4
PRPF19	PCDHA9	FZR1	FPGS
PRRT3	PCDHAC1	GATAD2B	FSCN1
PRSS3	PCDHAC2	GATS	FTSJ3
PSMD2	PCMT1	GATS	FXR2
PTHR2	PDE4A	GLI4	G2E3
PTK9L	PDP1	GLTSCR1	G6PD
PTPN3	PDXP	GMEB1	GABPA
PTPRN	PEBP1	GNA11	GALNT1
PTPRT	PER1	GNL3LP1	GART
PWWP2	PEX11B	GOLGA5	GATAD2A
RAB11FIP5	PGM2L1	GON4L	GCN1L1
RAB15	PI4KA	GPATCH1	GEMIN4
RAB37	PIGX	GPR139	GLCCI1
RAB40C	PIK3CB	GPR161	GLE1
RAB6B	PIK3IP1	GPRIN2	GLTSCR2
RAB9B	PITHD1	GRAMD4	GMPS
RAI1	PJA2	GRIK3	GNA13
RALGPS1	PLA2G15	GRIK5	GNAI3
RARB	PLD3	GRIP1	GPATCH3
RBJ	PMM1	GS1-542M4.2	GPX7
REEP1	PNMA2	GTF2H4	GTF2E1
RFPL1S	PNMAL1	GTPBP2	GTF2I
RGS7	PNMAL2	GTPBP3	GTF3C1
RHBDD2	PNPLA6	GTPBP5	GTF3C2
RNF123	POLR3F	HARS2	GTF3C3
RNF26	PPP1R21	HCFC1	GTF3C5
RNF41	PPP1R2P3	HELB	GYS1
RNMT	PPP1R9A	HEXDC	H1F0
RP1-32F7.2	PPP2CA	HIP1R	H1FX
RPRML	PPP2R5A	HIRA	H1FX-AS1
RTN2	PPP2R5B	HLTF	H2AFY2
RUNDC1	PPP3CA	HNRNPUL2	H3F3AP4
RUSC1	PPP3CB	HTR1A	H3F3B
SAE1	PPP3R1	HUWE1	HAUS1
SCAMP5	PRAF2	ICK	HAUS6
SCG5	PREPL	IGF1R	HDAC6
SCN1B	PRKACB	IL16	HDGF
SCN4B	PRKAR1B	INSR	HIF1A
SEMA3A	PRKCE	IPO7P1	HIST1H2AG
SEMA4F	PRKCI	IPO7P2	HIST1H2BD
SERTAD4	PRKCZ	IPO8P1	HIST2H2BE
SEZ6L2	PRKRA	ITGB3	HIST3H2A
SF4	PSMD1	IWS1	HMGA1
SH3GL2	PTPLB	JAKMIP2	HMGA1P1
SLC12A5	PTPRN2	JMJD1C	HMGA1P2
SLC16A14	PVRL3	JRKL	HMGA1P3
SLC17A7	RAB11A	KAT6B	HMGA1P6
SLC22A17	RAB2A	KBTBD2	HMGA1P8
SLC25A12	RAB39B	KCNRG	HMGN1P38
SLC29A1	RAB3A	KDM2A	HMGN1P4
SLC38A1	RAB3C	KDM6B	HNRNPA0
SLC39A10	RAB6A	KHSRP	HNRNPA1P7
SLC39A3	RAB6B	KHSRPP1	HNRNPAB
SLC6A15	RAB6C	KIAA0240	HNRNPF
SLC6A17	RABGAP1L	KIAA0586	HNRNPKP1
SLC9A6	RABGEF1	KIAA0889	HNRNPKP2
SLITRK3	RALYL	KIAA0895L	HNRNPKP4
SLITRK4	RBFOX3	KIAA0913	HNRNPL
SLITRK5	REEP2	KIAA0947	HNRNPM
SMAP1L	RFK	KIAA1211	HNRNPUL1
SNAP91	RFKP1	KIAA1267	HSD17B10
SNCB	RGS2	KIAA1522	HSF1
SPG3A	RGS7	KIAA1530	HYAL2
SPRYD3	RND1	KIAA1586	IFT140
SPTAN1	RP11-138H8.5	KIF27	IFT81
SRGAP3	RP11-204M4.2	KLF3	IGF2BP1
SRPR	RP11-297K7.1	KLF7	IGF2BP3
SSBP3	RP11-333E13.4	KLF7P1	IGF2R
SSX2IP	RP11-446J8.1	KLF8	IGFBP2
ST3GAL6	RP11-592H6.3	KLHL11	IGFBPL1
STAC2	RP11-613F22.5	KLHL17	IGLON5
STAMBPL1	RP11-641A6.9	KRBA1	IKBKG
STAT4	RP11-722P15.2	LA16C-395F10.1	IL4I1
STAU2	RP11-73M18.2	LEO1	ILF2
STEAP2	RP11-792A8.2	LHFPL4	ILF3
STX1A	RP11-831H9.16	LINC00242	IMPDH2
STX3A	RP1-305B16.3	LINC00422	ING1
STXBP1	RP4-751H13.6	LINC00461	INTS1
SULT4A1	RP4-788L13.1	LL0XNC01-116E7.2	INTS7
SV2A	RP5-1160K1.6	LMTK3	INTS9
SV2B	RTN3	LRIG2	IPMK
SYN2	RTN3P1	LRP8	IPO4
SYNGR1	RTN4	LRRC16B	IPO9
SYP	RTN4R	LRRC3	IRF2BP2
TAGLN3	SARS	LRRC37B	IRF2BPL
TCTEX1D1	SC5DL	LRRC4B	ITPRIPL1
TERF2	SCAMP5	LRRC55	JRK
TESC	SCG5	LZIC	KARS
THOC5	SCN2A	MAML3	KARSP1
THY1	SCN3B	MAP3K3	KAT6A
TMEM130	SCYL1	MAP4K4	KATNA1
TMEM24	SEC61A2	MAPK7	KAZN
TMEM29	SERINC1	MAST2	KB-1896H10.1
TRIM3	SEZ6L2	MBD1	KDELC1
TRO	SGIP1	MBD5	KDELR1
TSPYL2	SH3BP1	MCART1	KDM1A
TUBG1	SHANK2	MCART6	KDM3B
UBE2O	SIRT2	MED1	KDM5A
UBL4A	SLC1A1	MED12	KDM5B
UNC13A	SLC1A6	MED13L	KDM6A
USP11	SLC25A14	MED7	KHDRBS1
USP5	SLC25A4	MEN1	KIAA0182
VAMP1	SLC25A44	METTL12	KIAA0415
VAMP2	SLC30A9	MFHAS1	KIAA1310
VDAC3	SLC3A1	MGA	KIAA1429
VPS33B	SLC4A1AP	MICAL3	KIAA1430
VSNL1	SLC4A3	MIER2	KIAA1826
WBSCR17	SLC8A2	MIPEPP3	KIAA1967
WDR21A	SLC8A3	MIR1281	KIF20B
WDR54	SLC9A6	MIR1306	KIF26A
YARS	SLC9B2	MIR600HG	KIRREL
ZBTB24	SMAP2	MIR9-2	KLHL24
ZNF204	SNAP91	MIR935	KLHL25
ZNF25	SPATA2L	MKRN9P	KLHL7
ZNF365	SPOCK1	MLL	KLHL9
ZNF533	SRPK2	MLL3	KPNB1
	ST3GAL5	MLL4	LBH
	STAM	MLL5	LCA5
	STMN3	MLLT1	LCOR
	STOML1	MLXIP	LCORL
	STX12	MNT	LDB1
	STXBP1	MOB3A	LIG3
	SUCLA2	MOGS	LIMK2
	SUCLA2P1	MORC2	LIN9
	SV2A	MORC2-AS1	LMAN2
	SVOP	MPHOSPH10	LMAN2L
	SYT1	MRPS31P3	LMNB2
	SYT3	MSL2	LRP5
	TAX1BP1	MSL3P1	LRRC1
	TBC1D22B	MTF1	LRRC42
	TM2D3	MURC	MAD2L2
	TM6SF1	MYBBP1A	MAF1
	TM9SF4	MYCNOS	MAGED2
	TMEM183A	MYO5BP1	MAML1
	TMEM55A	MYO5BP3	MAN2B1
	TMEM55B	MYO9A	MAP3K7
	TMEM62	NAA35	MASP1
	TMEM70	NAV2-AS2	MAZ
	TMEM8B	NBPF1	MCL1
	TMOD2	NCKAP5	MCM3AP
	TPM3	NCKAP5L	MCM7
	TRAPPC10	NCOA5	MCM9
	TRAPPC6B	NCOA6	MCMBP
	TRIM23	NDST1	MCPH1
	TRIM37	NFIX	MED13
	TRNP1	NFRKB	MED28
	TRPC3	NFXL1	MED30
	TRUB1	NIN	MEPCE
	TRUB2	NINL	MESDC1
	TSC22D1	NIPBL	METTL14
	TSC22D3	NOL8	METTL19
	TSPYL1	NOVA2	MEX3D
	TSPYL4	NPR2	MID1
	UBQLN1	NSUN3	MIDN
	UBR3	NSUN5	MINPP1
	UHRF1BP1L	NTN3	MIOS
	ULK2	NUFIP1	MIR632
	USP11	OBSCN	MKS1
	VAMP4	OGFR	MLH3
	VKORC1L1	P2RY11	MLLT4
	VPS29	PABPC1P1	MMP15
	VPS35	PAK1IP1	MMS19
	VPS53	PALB2	MOSPD1
	WBP2	PARP6	MPPED2
	WDR7	PATL1	MRPL42
	WSB2	PCDHB11	MRPS16
	YWHAB	PCDHB13	MSH6
	YWHAG	PCDHB14	MSI1
	YWHAH	PCDHB16	MTA1
	ZC3H15	PCDHB9	MTA2
	ZCCHC12	PCGF2	MTMR1
	ZDHHC17	PCM1	MUTED
	ZER1	PCNXL3	MXI1
	ZFYVE9	PEX13	MYCL1
	ZFYVE9P1	PGBD1	MYD88
	ZYG11B	PGBD2	MYO5B
		PGBD3	MYT1
		PGS1	NAA15
		PHACTR4	NAB1
		PHC1	NARF
		PHC1P1	NAT10
		PHC3	NCAPG
		PHF12	NCBP1
		PHF2	NEDD9
		PHF3	NEK1
		PHRF1	NFIA
		PITPNC1	NFIB
		PLCG1	NFYA
		PLCXD2	NHEJ1
		PLXNA2	NHLH2
		PLXNA3	NIPSNAP1
		PNPLA3	NOB1
		POGZ	NOC3L
		POLR1A	NOC4L
		POM121	NONO
		POM121C	NPM1P6
		POU2F2	NRF1
		PPAN	NSD1
		PPAN-P2RY11	NT5C2
		PPIL2	NUBP2
		PPP1R29	NUDT1
		PPRC1	NUP107
		PQLC2	NUP133
		PRDM10	NUP188
		PRDM4	NUP205
		PRKCSH	NUP214
		PRKXP1	NUP43
		PROSER1	NUP62
		PROX2	NUP88
		PRR12	NUP98
		PRR14	NUPL1
		PRR14L	NVL
		PRRC2A	NXPH4
		PRRC2B	ODC1
		PRRT4	OTX1
		PRSS27	OXSR1
		PSPN	PAK4
		PTPN1	PAPOLA
		PTPN23	PAPOLB
		PTPRS	PAPPA2
		RAB2B	PARD6G
		RAB39	PARP11
		RAB3D	PARP1P1
		RAD50	PASK
		RAD54L2	PATZ1
		RAI1	PCBP1
		RAI2	PCBP2
		RALGDS	PCDHB2
		RANBP3	PCIF1
		RAPGEF1	PDCD11
		RASA3	PDCL
		RBFA	PDE9A
		RBM19	PDGFC
		RCOR1	PDIA4
		RERE	PDIA5
		REV1	PDS5A
		RFX1	PELI2
		RFX7	PFAS
		RGAG1	PGAP1
		RIMKLBP1	PHB2
		RNF24	PHC2
		RNF34	PHF16
		RNF44	PHF21B
		RNPS1	PHF23
		RNPS1P1	PHF5A
		ROBO1	PHF6
		RP11-101P17.7	PHF8
		RP11-1084A12.2	PHIP
		RP11-108M9.3	PIAS4
		RP11-109N23.4	PIBF1
		RP11-1112C15.2	PIGN
		RP11-113I24.1	PIK3R3
		RP11-1148L6.5	PIP5K1A
		RP11-123B3.6	PKN1
		RP11-123O10.4	PKNOX1
		RP11-125H8.1	PLAG1
		RP11-125H8.2	PLEKHA8
		RP11-126F18.2	PML
		RP11-14D22.2	POLD3
		RP11-156F12.1	POLDIP3
		RP11-157J24.1	POLK
		RP11-159H10.3	POLR1E
		RP11-15K19.2	POLR3D
		RP11-166N17.1	POLRMT
		RP11-175M2.2	PPAT
		RP11-175O19.4	PPATP1
		RP11-177A2.4	PPIP5K2
		RP11-177H22.2	PPM1D
		RP11-181G12.2	PPP1R14BP2
		RP11-182L21.2	PPP1R15B
		RP11-183G22.3	PPP4C
		RP11-184I16.2	PPPDE1
		RP11-196H14.2	PRIM2
		RP11-196H14.4	PRKAA1
		RP11-206L10.11	PRKDC
		RP11-213G2.5	PRKX
		RP11-215G15.4	PRMT7
		RP11-216F19.1	PRPF31
		RP11-21C4.1	PRPF4
		RP11-230C9.2	PRPF40A
		RP11-255B23.1	PRPF4B
		RP11-261C10.4	PRPF8
		RP11-261C10.5	PRPSAP1
		RP11-262H14.10	PSMC3IP
		RP11-269F20.1	PSME4
		RP11-290H9.2	PTGFRN
		RP11-296O14.2	PTMA
		RP11-298J20.4	PTMAP2
		RP11-298J23.6	PTMAP5
		RP11-29H23.5	PTOV1
		RP11-311D14.2	PTPRZ1
		RP11-317G6.1	PUS3
		RP11-317N8.4	PWWP2A
		RP11-322M19.2	PYCR1
		RP11-323F5.2	QARS
		RP11-323K3.1	QSER1
		RP11-32B5.1	RAB8A
		RP11-333E13.2	RAB8B
		RP11-350F4.2	RAD1
		RP11-359B12.1	RAI14
		RP11-361H10.2	RALGPS2
		RP11-361H10.4	RALY
		RP11-377G16.2	RASSF1
		RP11-377N20.1	RAVER1
		RP11-392L5.1	RBBP4
		RP11-395C17.1	RBBP4P1
		RP11-398C13.4	RBBP4P2
		RP11-39E3.4	RBBP4P4
		RP11-405L18.1	RBBP4P5
		RP11-428P16.2	RBM10
		RP11-435F17.3	RBM14
		RP11-440L14.1	RBM15
		RP11-443J23.1	RBM22
		RP11-443N24.1	RBM27
		RP11-444D3.1	RBM3
		RP11-46A10.5	RBM42
		RP11-46H11.10	RBMX2P5
		RP11-46H11.5	RBMXP2
		RP11-473N11.2	RBMXP4
		RP11-476E15.3	RBPJ
		RP11-477D19.2	RCC1
		RP11-479I1.4	RCC2P6
		RP11-47K11.2	RCOR2
		RP11-47K11.3	RECQL
		RP11-480I12.3	RFFL
		RP11-488L18.3	RFWD3
		RP11-493P1.2	RHOXF2
		RP11-497D6.2	RING1
		RP1-14N1.2	RLF
		RP11-508N12.4	RMI1
		RP11-513D5.2	RMND1
		RP11-513D5.5	RNASEH2A
		RP11-513I15.6	RND3
		RP11-513M16.2	RNF122
		RP11-544L8__B.2	RNF138
		RP11-54O7.1	RNF166
		RP11-54O7.2	RNF169
		RP11-54O7.3	RNF216
		RP11-553L6.3	RNF5
		RP11-555J4.4	RNPEP
		RP11-567B20.2	RP11-105D1.2
		RP11-567I13.1	RP11-110G21.1
		RP11-56B16.1	RP11-112J1.3
		RP11-574K11.16	RP11-115C21.2
		RP11-582J16.5	RP11-116N8.3
		RP11-597A11.4	RP11-118D22.3
		RP11-598P20.3	RP11-122F14.3
		RP11-5K16.2	RP11-127B20.1
		RP11-613M10.6	RP11-127H5.1
		RP11-618G20.1	RP11-12J10.3
		RP11-629G13.1	RP11-137N23.1
		RP11-641A6.5	RP11-150L8.2
		RP11-64K12.4	RP11-156N15.1
		RP11-656D10.5	RP11-159F24.1
		RP11-658F2.8	RP11-166D19.1
		RP11-660L16.2	RP11-173E2.1
		RP11-66N11.6	RP11-181C3.2
		RP11-700P18.2	RP11-193H5.2
		RP11-711M9.1	RP11-196G11.1
		RP11-723O4.2	RP11-219B4.3
		RP11-732A19.5	RP11-227H4.5
		RP11-732A19.6	RP11-265M18.2
		RP11-75A9.3	RP11-280G19.2
		RP11-761I4.1	RP11-285G1.8
		RP11-764K9.2	RP11-288G3.2
		RP11-770J1.3	RP11-298C3.2
		RP11-77G23.2	RP11-298I3.4
		RP11-783K16.13	RP11-323I15.2
		RP11-783K16.5	RP11-332P22.2
		RP11-787D18.1	RP11-384B12.3
		RP11-787P24.1	RP11-39K24.7
		RP11-78H18.2	RP11-402J6.1
		RP11-7G12.2	RP11-402K9.1
		RP11-804L24.1	RP11-40H20.2
		RP11-813P10.2	RP11-466C23.4
		RP11-815J21.4	RP11-468E2.2
		RP11-839D17.2	RP11-486O12.2
		RP11-840I19.3	RP11-4K3__A.5
		RP11-849H4.4	RP11-507C10.5
		RP11-856F16.2	RP11-515C16.2
		RP11-867G2.8	RP11-518D3.3
		RP1-187N21.2	RP11-522N14.1
		RP11-903H12.2	RP11-549L6.3
		RP11-90L20.3	RP11-561N12.5
		RP11-944L7.2	RP11-567G24.1
		RP11-944L7.4	RP11-576I22.1
		RP11-96K19.2	RP11-605F14.2
		RP11-98D18.1	RP11-613G13.1
		RP1-1J6.2	RP11-613M10.9
		RP1-202I21.5	RP11-65E22.2
		RP1-27O5.3	RP11-65F13.1
		RP1-283E3.3	RP11-705B14.1
		RP1-317E23.6	RP11-714G12.1
		RP13-33H18.1	RP11-718B12.1
		RP1-63G5.5	RP11-721G13.1
		RP3-341D10.1	RP11-730G20.2
		RP3-437C15.1	RP11-742N3.1
		RP3-449O17.1	RP11-74K11.1
		RP3-508I15.14	RP11-752G15.3
		RP3-508I15.18	RP11-752G15.4
		RP3-508I15.19	RP11-75A9.1
		RP3-512E2.2	RP11-760D2.10
		RP4-595K12.2	RP11-793H13.8
		RP4-641G12.4	RP11-793I11.1
		RP4-671G15.2	RP11-80H5.5
		RP4-671G15.3	RP1-209B5.2
		RP4-718N17.1	RP13-178D16.2
		RP4-736I12.1	RP13-188A5.1
		RP4-765A10.2	RP1-34B21.6
		RP4-781K5.2	RP2
		RP4-784A16.2	RP3-497J21.1
		RP4-800M22.2	RP3-499B10.5
		RP4-814D15.1	RP4-560B9.4
		RP5-1184F4.5	RP4-773N10.4
		RP5-837I24.1	RP5-1061H20.3
		RP5-875O13.1	RP6-159A1.2
		RP5-994D16.9	RP6-218J18.2
		RPL13P5	RPL3P2
		RPL23AP53	RPL3P3
		RPRD2	RPN2
		RPS6KB1	RPRD1B
		RSAD1	RRM1
		RSBN1L	RRP1B
		RTF1	RSBN1
		RUNDC2A	RSF1
		RUSC2	RUVBL1
		SAFB	SAC3D1
		SAFB2	SART1
		SAMD10	SART3
		SAP130	SCRIB
		SCAF1	SEC24A
		SCAF4	SEC24C
		SCAF8	SEC61A1
		SCARNA11	SECISBP2
		SCNN1G	SEL1L3
		SCRT1	SEMA3F
		SCUBE1	SENP1
		SCUBE3	SENP3
		SEC24B	SERINC2
		SEC63	SETDB1
		SEMA3C	SF1
		SEMA6A	SF3A3
		SENP7	SF3A3P2
		SETBP1	SF3B1
		SETD1A	SF3B3
		SETD1B	SH3BP4
		SETD2	SHB
		SFT2D2	SHISA2
		SGK196	SIGLEC11
		SIN3B	SIGMAR1
		SIPA1L3	SIN3A
		SIRT7	SKA2
		SKI	SLC23A3
		SKOR1	SLC25A1
		SLC12A6	SLC25A39
		SLC25A29	SLC7A6
		SLC25A30	SLCO5A1
		SLC26A10	SMAD4
		SLC35E1	SMARCA5-AS1
		SLC35E2	SMARCAL1
		SLC35E2B	SMARCB1
		SLC35E4	SMARCC1
		SLC38A1	SMARCC2
		SLC38A7	SMARCD1
		SLC7A6OS	SMARCE1P1
		SLC9A3	SMARCE1P5
		SMARCA4	SMC1A
		SMC3	SMCHD1
		SMCR8	SMCR7L
		SMG1	SMEK2
		SMG6	SMNDC1
		SMTNL1	SNRNP200
		SMURF2	SNRNP40
		SNAPC4	SNRPA
		SNORA31	SNRPB
		SOBP	SNX6
		SOCS7	SOCS4
		SPECC1L	SON
		SPEN	SORD
		SPTAN1	SOX4
		SRCAP	SOX5
		SRGAP1	SOX5P
		SRGAP2P1	SP3
		SRGAP2P2	SP3P
		SRRM2	SPG21
		SRRM4	SPNS1
		SSH1	SPSB4
		STAG3	SRC
		STARD5	SRRT
		STRADA	SRSF1
		STX6	SRSF10
		SUGP2	SRSF4
		SUPT6H	SSRP1
		SURF6	SSSCA1
		TAF1C	ST13P15
		TAF1L	ST13P5
		TAF4	ST18
		TANC2	ST6GALNAC3
		TAS1R3	ST8SIA1
		TCF20	STAG1
		TCOF1	STAG2
		TET2	STK11
		TET3	STK35
		TEX22	SUMO2P1
		TGFBRAP1	SUPT16H
		THRAP3	SUV39H2
		THRAP3P1	SUZ12
		THSD1P1	SYMPK
		TIGD2	SYNC
		TIMM8A	SYNCRIP
		TLK2P1	SYNE2
		TMC2	SYTL3
		TMCC1	TAB1
		TMEM192	TAF1A
		TMEM213	TAF5
		TMEM39B	TANK
		TMEM44	TAX1BP3
		TMEM57	TBL3
		TMEM81	TBR1
		TMSL6	TCF3
		TNRC18	TDRD3
		TNRC6A	TELO2
		TOP1	TET1
		TOP1MT	TFAM
		TOP1P1	TFDP1
		TOP2B	TGFBR1
		TOPORS	TH1L
		TPSG1	THAP11
		TRAF6	THAP4
		TRIO	THOC4
		TRRAP	TIFA
		TSNARE1	TIGD5
		TSPEAR-AS1	TIMM44
		TSSK2	TLK2
		TTC37	TMEM11
		TTC3P1	TMEM159
		TTF1	TMEM177
		TUFT1	TMEM201
		TUG1	TMEM98
		TXLNG	TMPO
		U6	TMTC4
		UBE2O	TNKS
		UBE3AP2	TNPO1
		UBQLN4P1	TNPO3
		UBR4	TRAF3IP2-AS1
		UBTD2	TRDMT1
		UBXN2B	TRIM24
		UGGT1	TRIM28
		ULBP3	TSC2
		ULK1	TSC22D2
		UNC79	TSEN34
		UPF3AP1	TTC21B
		UPF3B	TTC28-AS1
		UPK2	TTI1
		USP21	TTI2
		USP27X	TTYH3
		USP49	TUT1
		UTP15	TXNIP
		VPS39	U2AF2
		WDR4	UBA2
		WDR59	UBE2G1
		WDR81	UBE2I
		WDR82P1	UBE2R2
		WIPF3	UBE4B
		XXBAC-B461K10.4	UBR5
		XXYAC-YM21GA2.1	UBXN7
		YEATS2	UCP2
		YLPM1	UIMC1
		YY1AP1	UNG
		Z82214.2	UPF1
		Z83851.1	URB1
		Z83851.2	URB2
		Z95704.2	USP1
		ZACN	USP19
		ZBTB2	USP3
		ZBTB37	USP47
		ZBTB41	USP6NL
		ZBTB43	VANGL2
		ZBTB49	VARS
		ZBTB8A	VKORC1
		ZC3H11B	VPRBP
		ZC3H13	VRK1
		ZC3H18	WAPAL
		ZC3H4	WDHD1
		ZCCHC6	WDR3
		ZDHHC8P1	WDR34
		ZEB2-AS1	WDR77
		ZFP28	WHSC1
		ZFP3	WHSC2
		ZFP30	WRAP53
		ZFP37	XAB2
		ZFP62	XPO5
		ZFP82	XPO6
		ZFP90	XPR1
		ZFYVE20	XRCC5
		ZKSCAN1	XRN2
		ZKSCAN3	YBEY
		ZMIZ1	ZBTB17
		ZMYND19	ZBTB25
		ZMYND8	ZBTB40
		ZNF117	ZBTB5
		ZNF121	ZC3H10
		ZNF124	ZC3H3
		ZNF132	ZC4H2
		ZNF138	ZCCHC3
		ZNF14	ZCCHC7
		ZNF142	ZDHHC15
		ZNF154	ZDHHC18
		ZNF154	ZFAND3
		ZNF157	ZFAT
		ZNF167	ZFP161
		ZNF17	ZFP64
		ZNF177	ZFPM2
		ZNF18	ZKSCAN2
		ZNF180	ZKSCAN4
		ZNF182	ZKSCAN5
		ZNF197	ZMYM2
		ZNF213	ZMYM4
		ZNF224	ZNF100
		ZNF225	ZNF134
		ZNF226	ZNF143
		ZNF23	ZNF148
		ZNF233	ZNF160
		ZNF235	ZNF192
		ZNF253	ZNF195
		ZNF256	ZNF212
		ZNF280C	ZNF217
		ZNF281	ZNF22
		ZNF284	ZNF227
		ZNF287	ZNF229
		ZNF296	ZNF230
		ZNF30	ZNF24
		ZNF300	ZNF250
		ZNF300P1	ZNF260
		ZNF311	ZNF28
		ZNF318	ZNF285
		ZNF320	ZNF292
		ZNF324	ZNF345
		ZNF324B	ZNF451
		ZNF333	ZNF484
		ZNF341	ZNF496
		ZNF350	ZNF507
		ZNF354B	ZNF516
		ZNF407	ZNF519
		ZNF414	ZNF526
		ZNF430	ZNF548
		ZNF431	ZNF561
		ZNF439	ZNF569
		ZNF445	ZNF581
		ZNF446	ZNF606
		ZNF454	ZNF610
		ZNF460	ZNF618
		ZNF462	ZNF620
		ZNF480	ZNF628
		ZNF485	ZNF646
		ZNF486	ZNF649
		ZNF490	ZNF654
		ZNF493	ZNF668
		ZNF500	ZNF670
		ZNF513	ZNF672
		ZNF514	ZNF678
		ZNF517	ZNF681
		ZNF527	ZNF687
		ZNF532	ZNF701
		ZNF543	ZNF703
		ZNF549	ZNF765
		ZNF550	ZNF772
		ZNF551	ZNF787
		ZNF552	ZNF792
		ZNF554	ZNF813
		ZNF558	ZNF837
		ZNF562	ZNF84
		ZNF564	ZNF85
		ZNF565	ZNF93
		ZNF566	ZSCAN12
		ZNF568	ZSCAN20
		ZNF570	ZSCAN30
		ZNF571	ZSWIM5
		ZNF573	ZXDC
		ZNF578	ZZZ3
		ZNF578
		ZNF579
		ZNF583
		ZNF585B
		ZNF589
		ZNF594
		ZNF605
		ZNF609
		ZNF615
		ZNF616
		ZNF623
		ZNF624
		ZNF629
		ZNF638
		ZNF643
		ZNF652
		ZNF669
		ZNF674
		ZNF682
		ZNF699
		ZNF708
		ZNF711
		ZNF714
		ZNF736
		ZNF737
		ZNF749
		ZNF764
		ZNF766
		ZNF773
		ZNF777
		ZNF778
		ZNF781
		ZNF786
		ZNF79
		ZNF790
		ZNF791
		ZNF8
		ZNF836
		ZNF852
		ZNF860
		ZSCAN16
		ZSCAN22
		ZSCAN23
		ZSWIM3
		ZSWIM4
		ZZEF1
