# Supplementary material for: Rare deleterious mutations of the gene EFR3A in autism spectrum disorders
Source: Mol Autism. 2014 Apr 29;5:31. doi: 10.1186/2040-2392-5-31 (PMC4032628; doi:10.1186/2040-2392-5-31)
Supplement: Additional file 9: Table S4 — Binary entries used for permutation test. [file 2040-2392-5-31-S9.xlsx]

## Sheet: Sheet1
Table S4. Binary entries used for permutation test
Mutation	PhyloP	GERP	ConSurf
R70C	1	1	1
L118P	1	1	1
G243A	1	1	1
F338S	1	1	1
I534T	1	1	1
I576_A577insI	1	1	0
T785A	1	0	1
F123L	1	1	1
G216Sfs*12	1	1	1
K50E	1	1	1
A321S	1	1	1
V337L	1	1	1
D504G	1	1	1
L508P	1	1	0
I510V	1	0	0
Q528R	1	1	0
M646V	1	0	0
P14R	1	1	1
R161*	1	1	1
M194V	1	1	1
E320D	0	0	1
N354D	0	0	0
T451M	1	1	0
R532W	0	0	0
D570G	1	1	1
G55C	1	1	1
F100L	1	1	1
D268G	1	1	0
? (5’splice site)	1	1	1
