# Supplementary material for: Rare deleterious mutations of the gene EFR3A in autism spectrum disorders
Source: Mol Autism. 2014 Apr 29;5:31. doi: 10.1186/2040-2392-5-31 (PMC4032628; doi:10.1186/2040-2392-5-31)
Supplement: Additional file 11: Table S6 — All rare nonsynonymous EFR3A variants. [file 2040-2392-5-31-S11.xlsx]

## Sheet: Sheet1
Table S6. All rare nonsynonymous EFR3A variants
Cohort	Exon	Zygosity	Amino acid change	Chr	hg19	Reference	Variant	ID	Novel singleton?
Cases (n=2196)	SSC cases (n=705)
	3	het	D36N	8	132957010	G	A	11428.p1	no, in EVS
	3	het	R70C	8	132957112	C	T	12093.p1	yes
	4	het	L118P	8	132958867	T	C	12610.p1	yes
	6	het	I197M	8	132966167	T	G	11393.p1	no, rs149106647
	6	het	I197M	8	132966167	T	G	12681.p1	no, rs149106647
	7	het	G243A	8	132968104	G	C	11572.p1	yes
	10	het	F338S (from exome)	8	132982744	T	C	11379.p1	yes
	15	het	I534T	8	132996411	T	C	11473.p1	yes
	15	het	I576_A577insI	8	132996539	*	I:ATT	11577.p1	yes
	17	het	I625V	8	132998444	A	G	11540.p1	no, rs78076857
	22	het	T785A	8	133015525	A	G	11808.p1	yes
	22	het	I786V	8	133015528	A	G	11474.p1	no, rs147579193
	22	het	I786V	8	133015528	A	G	11029.p1	no, rs147579193
	22	het	I786V	8	133015528	A	G	11511.p1	no, rs147579193
	22	het	I786V	8	133015528	A	G	11529.p1	no, rs147579193
	22	het	I786V	8	133015528	A	G	11939.p1	no, rs147579193
	22	het	I786V	8	133015528	A	G	11919.p1	no, rs147579193
	22	het	I786V	8	133015528	A	G	11780.p1	no, rs147579193
	22	het	I786V	8	133015528	A	G	11247.p1	no, rs147579193
	22	het	I786V	8	133015528	A	G	11922.p1	no, rs147579193
	22	het	I786V	8	133015528	A	G	12392.p1	no, rs147579193
	22	het	I786V	8	133015528	A	G	11108.p1	no, rs147579193
	22	het	I786V	8	133015528	A	G	11069.p1	no, rs147579193
	SSC cases (n=452)
	5	het	F123L	8	132962216	T	C	13507.p1	yes
	6	het	I197M	8	132966167	T	G	12799.p1	no, rs149106647
	6	het	I197M	8	132966167	T	G	13625.p1	no, rs149106647
	7	het	G216Sfs*12	8	132968022	*	I:TCGCATA	11027.p1	yes
	8	het	K265N	8	132971850	A	T	13628.p1	no, rs61740223
	16	het	I584N	8	132997189	T	A	13584.p1	no, rs147562541
	22	het	I786V	8	133015528	A	G	11187.p1	no, rs147579193
	22	het	I786V	8	133015528	A	G	11597.p1	no, rs147579193
	22	het	I786V	8	133015528	A	G	13303.p1	no, rs147579193
	22	het	I786V	8	133015528	A	G	12758.p1	no, rs147579193
	22	het	I786V	8	133015528	A	G	12790.p1	no, rs147579193
	22	het	I786V	8	133015528	A	G	12824.p1	no, rs147579193
	AASC cases (n=1039)
	3	het	K50E	8	132957052	A	G	20094	yes
	6	het	I197M	8	132966167	T	G	08C74272	no, rs149106647
	6	het	I197M	8	132966167	T	G	08C74272	no, rs149106647
	6	het	I197M	8	132966167	T	G	08C74272	no, rs149106647
	8	het	K265N	8	132971850	A	T	08C71783	no, rs61740223
	8	het	K265N	8	132971850	A	T	08C73898A	no, rs61740223
	9	het	A321S	8	132980647	G	T	00HI1409C	yes
	10	het	V337L	8	132982740	G	C	00HI1533A	yes
	14	het	D504G	8	132991604	A	G	06C57233	yes
	14	het	L508P	8	132991616	T	C	07C71126	yes
	14	het	I510V	8	132991621	A	G	20072	yes
	15	het	Q528R	8	132996393	A	G	98HI0204A	yes
	15	het	R532Q	8	132996405	G	A	08C77631	no, rs200054806
	15	het	E566G	8	132996507	A	G	98HI0587A	no, rs148847170
	17	het	M646V	8	132998507	A	G	08C73985A	yes
	22	het	I786V	8	133015528	A	G	00HI1752B	no, rs147579193
	22	het	I786V	8	133015528	A	G	03HI2446A	no, rs147579193
	22	het	I786V	8	133015528	A	G	03HI2580A	no, rs147579193
	22	het	I786V	8	133015528	A	G	04HI3277A	no, rs147579193
	22	het	I786V	8	133015528	A	G	04HI3363A	no, rs147579193
	22	het	I786V	8	133015528	A	G	04HI3527A	no, rs147579193
	22	het	I786V	8	133015528	A	G	05HI4355A	no, rs147579193
	22	het	I786V	8	133015528	A	G	05HI4510A	no, rs147579193
	22	het	I786V	8	133015528	A	G	HI4936	no, rs147579193
	22	het	I786V	8	133015528	A	G	05C49617A	no, rs147579193
	22	het	I786V	8	133015528	A	G	08C73224A	no, rs147579193
	22	het	I786V	8	133015528	A	G	08C74195	no, rs147579193
	22	het	I786V	8	133015528	A	G	08C74347	no, rs147579193
Controls (n=3389)	NINDS controls (n=912)
	2	het	P14R	8	132952776	C	G	ND11540	yes
	6	het	I197M	8	132966167	T	G	ND05168	no, rs149106647
	6	het	I197M	8	132966167	T	G	ND04214	no, rs149106647
	6	het	I197M	8	132966167	T	G	ND07615	no, rs149106647
	7	het	R214L	8	132968017	G	T	ND10297	no, rs146871009
	8	het	K265N	8	132971850	A	T	ND04992	no, rs61740223
	17	het	I625V	8	132998444	A	G	ND12982	no, rs78076857
	19	het	P715S	8	133008730	C	T	ND09577	no, rs114463838
	22	het	I786V	8	133015528	A	G	ND02532	no, rs147579193
	22	het	I786V	8	133015528	A	G	ND10271	no, rs147579193
	22	het	I786V	8	133015528	A	G	ND10712	no, rs147579193
	22	het	I786V	8	133015528	A	G	ND04017	no, rs147579193
	22	het	I786V	8	133015528	A	G	ND10273	no, rs147579193
	22	het	I786V	8	133015528	A	G	ND09457	no, rs147579193
	22	het	I786V	8	133015528	A	G	ND04291	no, rs147579193
	22	het	I786V	8	133015528	A	G	ND03710	no, rs147579193
	22	het	I786V	8	133015528	A	G	ND06256	no, rs147579193
	22	het	I786V	8	133015528	A	G	ND08900	no, rs147579193
	22	het	I786V	8	133015528	A	G	ND11819	no, rs147579193
	22	het	I786V	8	133015528	A	G	ND10837	no, rs147579193
	22	het	I786V	8	133015528	A	G	ND05682	no, rs147579193
	NE controls (n=1614)
	5	het	R161*	8	132962330	C	T	S19G8	yes
	6	het	M194V	8	132966156	A	G	S16H7	yes
	6	het	I197M	8	132966167	T	G	S14E12	no, rs149106647
	9	het	E320D	8	132980646	G	T	S6G2	yes
	10	het	N354D	8	132982791	A	G	S6B11	yes
	13	het	T451M	8	132991119	C	T	S4H5	yes
	15	het	R532W	8	132996404	C	T	S1B3	yes
	15	het	D570G	8	132996519	A	G	S15E2	yes
	22	het	I786V	8	133015528	A	G	S1C10	no, rs147579193
	22	het	I786V	8	133015528	A	G	S3B2	no, rs147579193
	22	het	I786V	8	133015528	A	G	S7H7	no, rs147579193
	22	het	I786V	8	133015528	A	G	S14C9	no, rs147579193
	22	het	I786V	8	133015528	A	G	S23B6	no, rs147579193
	AASC controls (n=863)
	2	het	R18C	8	132952787	C	T	05C41780	no, in EVS
	3	het	G55C	8	132957067	G	T	04C27095A	yes
	4	het	F100L	8	132958812	T	C	05C42103	yes
	8	het	D268G	8	132971858	A	G	05C42750	yes
	14	het	P503L	8	132991601	C	T	04C29867	no, rs139578436
	15_16	het	? (5’splice site)	8	132996549	T	C	05C45515	yes
	19	het	P715S	8	133008730	C	T	05C39567	no, rs114463838
	22	het	I786V	8	133015528	A	G	04C27734A	no, rs147579193
	22	het	I786V	8	133015528	A	G	04C28197A	no, rs147579193
	22	het	I786V	8	133015528	A	G	04C28914A	no, rs147579193
	22	het	I786V	8	133015528	A	G	04C29545A	no, rs147579193
	22	het	I786V	8	133015528	A	G	04C31118A	no, rs147579193
	22	het	I786V	8	133015528	A	G	05C43571	no, rs147579193
	22	het	I786V	8	133015528	A	G	05C43656	no, rs147579193
	22	het	I786V	8	133015528	A	G	04C29545_BCM	no, rs147579193
	23	hom	Q804*	8	133023086	C	T	05C44511	no, 2 alleles
Abbreviations: SSC, Simons Simplex Collection; AASC, ARRA Autism Sequencing Collaboration;
NINDS, National Institute of Neurological Disorders and Stroke; NE, northern European; EVS, Exome Variant Server
