# Supplementary material for: Rare deleterious mutations of the gene EFR3A in autism spectrum disorders
Source: Mol Autism. 2014 Apr 29;5:31. doi: 10.1186/2040-2392-5-31 (PMC4032628; doi:10.1186/2040-2392-5-31)
Supplement: Additional file 12: Table S7 — Severity of novel nonsynonymous singleton EFR3A mutations informed by Efr3 crystal structure. [file 2040-2392-5-31-S12.xlsx]

## Sheet: Sheet1
Table S7. Severity of novel nonsynonymous singleton EFR3A mutations informed by Efr3 crystal structure
Mutation	Subject	Conserved in yeasta	Conserved surface or corea	Disruptivea,b	Scorec	Effect	Additional notes
P14R	control	1	0	0	1	benign	N-terminus is very basic, and mutation to the basic Arg would not be disruptive
K50E	case	1	1	1	3	deleterious	at highly conserved basic surface which is important for PIP or membrane binding/localization, where the lipidated N-terminus is targeted to the membrane
G55C	control	0	0	0	0	benign	in yeast, residue is a serine which is similar to cysteine chemically and in size
R70C	case	1	1	1	3	deleterious	at highly conserved basic surface which is important for PIP or membrane binding/localization, where the lipidated N-terminus is targeted to the membrane
F100L	control	1	1	0	2	benign	forms part of the protein core, probably would not perturb structure
L118P	case	1	1	1	3	deleterious	in middle of an alpha helix, could affect folding of the very conserved N-terminus
F123L	case	1	1	1	3	deleterious	in protein core, could perturb packing
R161*	control	1	1	1	3	deleterious	assumed to be deleterious
M194V	control	0	0	0	0	benign	at end of helix 9, not disruptive
G216Sfs*12	case	1	1	1	3	deleterious	assumed to be deleterious
G243A	case	0	0	0	0	benign	in loop, not disruptive
D268G	control	0	0	0	0	benign	in loop that is not conserved
E320D	control	1	0	0	1	benign	near loops that constitute a second conserved surface but Glu and Asp are quite similar
A321S	case	0	0	0	0	benign	near loops that constitute a second conserved surface but Ala and Ser are close in size
V337L	case	1	1	0	2	benign	core residue near a conserved surface, very conservative change
F338S	case	1	1	1	3	deleterious	core residue near a conserved surface, could perturb surface and hence function
N354D	control	0	0	0	0	benign	surface is not conserved here
T451M	control	0	0	0	0	benign	in a loop which is not conserved
D504G	case	n/a	n/a	n/a	n/a	n/a	n/a
L508P	case	n/a	n/a	n/a	n/a	n/a	n/a
I510V	case	n/a	n/a	n/a	n/a	n/a	n/a
Q528R	case	n/a	n/a	n/a	n/a	n/a	n/a
R532W	control	n/a	n/a	n/a	n/a	n/a	n/a
I534T	case	n/a	n/a	n/a	n/a	n/a	n/a
D570G	control	n/a	n/a	n/a	n/a	n/a	n/a
I576_A577insI	case	n/a	n/a	n/a	n/a	n/a	n/a
? (5’splice site)	control	n/a	n/a	n/a	n/a	n/a	n/a
M646V	case	n/a	n/a	n/a	n/a	n/a	n/a
T785A	case	n/a	n/a	n/a	n/a	n/a	n/a
a0=no, 1=yes
bDisruptive refers to whether a core mutation would result in defective packing or misfolding and whether a surface mutation would affect protein-protein or protein-membrane interactions.
cScore is total of previous three columns
