# Supplementary material for: Rare deleterious mutations of the gene EFR3A in autism spectrum disorders
Source: Mol Autism. 2014 Apr 29;5:31. doi: 10.1186/2040-2392-5-31 (PMC4032628; doi:10.1186/2040-2392-5-31)
Supplement: Additional file 13: Table S8 — Molecular modeling of EFR3A protein. Molecular modeling was accomplished by inputting reference sequences into the I-TASSER [1,2], Phyre2 [3], Raptor [4] and HHpred [5] web servers. The Protein Data Bank identification codes for template structures are indicated, with the best matches for each run in bold and the error assessment for each server shown. An independent technique for detecting and scoring HEAT repeats was also used [6]. Using this technique, three HEAT repeats were detected with an E value less than 50, the benchmark for significance. Additionally, six HEAT repeats were detected by the REP server [7]. [file 2040-2392-5-31-S13.xlsx]

## Sheet: Sheet1
Table S8. Molecular modeling of EFR3A protein
Input sequence	Server	Date	Confidence	Templates used for model building
Efr3B Q9Y2G0	iTasser	2011-05-14	TM score of 0.6 +/- 0.15, C-score of model 1 is -1.67	Top ten templates: 1qgkA, 2bptA, 1lxkA, 1u6gC, 1b3uA, 1qgrA, 2pffB, 1u6gC, 1ee4A, 3ea5B
Efr3A Q14156	iTasser	2011-05-19	TM score of 0.51 +/- 0.14, C-score of model 1 is -0.94	Top ten templates: 3ea5B, 1qgrA, 1u6gC, 1qgrA, 1b3uA, 1qgrA, 2pffB, 1w63A, 1ee4A, 3ea5B
Efr3B Q9Y2G0	Phyre2 Intensive	2011-05-11	36% of sequence modeled with >90% confidence	1ee4A, 1w63A, 1sb0A, 2qnaA
Efr3A Q14156	Phyre2 Intensive	2011-03-30	37% of sequence modeled with >90% confidence	1u6gC, 2of3A, 1gw5B, 3c5wA. 1ibrB, 1dvpa1, 2db0B
Efr3A Q14156	Raptor	2011-05-24	Alignment score of 35	1qgrA, 1wa5C, 2x19B, 3ea5D
Efr3A Q14156	Hhpred Pdb70_21 May 2011 Automatic	2011-05-25	Energy Z-score is 12.31	2bpt, 1qgr, 2z5k, 1b3u, 1u6g
Saccharomyces cerevisiae Q03653	Hhpred Pdb70_21 May 2011 Automatic	2011-06-03	Energy Z-score is 15.07	2bptA, 2z5kA, 2vglB, 1b3uA, 2qk2A
Drosophila melanogaster Q8IGJ0	iTasser	2011-06-07	TM score of 0.59 +/- 0.14, C-score of model 1 is -0.953	Top ten templates: 3ea5B, 2z5kA, 1gw5B, 1u6gC, 1qgkA, 1vt4I, 1ee4A, 3k9dC
