# Supplementary material for: Rare deleterious mutations of the gene EFR3A in autism spectrum disorders
Source: Mol Autism. 2014 Apr 29;5:31. doi: 10.1186/2040-2392-5-31 (PMC4032628; doi:10.1186/2040-2392-5-31)
Supplement: Additional file 16: Table S10 — siRNA sequences used to verify EFR3A antibody specificity. [file 2040-2392-5-31-S16.zip]

Archive with 2 entries (2 files):
- 2059280318113810_add17.docx
- 2059280318113810_add17.xlsx
