# Supplementary material for: Rare deleterious mutations of the gene EFR3A in autism spectrum disorders
Source: Mol Autism. 2014 Apr 29;5:31. doi: 10.1186/2040-2392-5-31 (PMC4032628; doi:10.1186/2040-2392-5-31)
Supplement: Additional file 16: Table S10 — siRNA sequences used to verify EFR3A antibody specificity. [file 2040-2392-5-31-S16.zip › 2059280318113810_add17.xlsx]

## Sheet: Sheet1
Table S10. siRNA sequences used to verify EFR3A antibody specificity
Name	Strand	Sequence
NC1	Sense	rCrGrUrUrArArUrCrGrCrGrUrArUrArArUrArCrGrCrGrUAT
	Antisense	rArUrArCrGrCrGrUrArUrUrArUrArCrGrCrGrArUrUrArArCrGrArC
siEFR3A #1	Sense	rGrGrArGrGrArCrUrArCrGrArArCrUrGrArGrArCrArGrUTG
	Antisense	rCrArArCrUrGrUrCrUrCrArGrUrUrCrGrUrArGrUrCrCrUrCrCrArU
siEFR3A #2	Sense	rCrCrArGrArArArUrArCrGrArArCrArGrArGrArUrArCrGAA
	Antisense	rUrUrCrGrUrArUrCrUrCrUrGrUrGrUrUrCrGrUrArUrUrUrCrUrGrGrArU
siEFR3A #3	Sense	rCrUrGrUrGrGrGrArUrCrCrCrArArUrGrArArUrUrUrGrCAG
	Antisense	rCrUrGrCrArArArUrUrCrArUrUrGrGrGrArUrCrCrCrArCrArGrUrU
Abbreviation: NC1, negative control siRNA
